# Supplementary material for: Continued Evolution of West Nile Virus, Houston, Texas, USA, 2002–2012
Source: Emerg Infect Dis. 2013 Sep;19(9):1418–27. doi: 10.3201/eid1909.130377 (PMC3810927; doi:10.3201/eid1909.130377)
Supplement: Technical Appendix — Amino acid substitutions in West Nile virus isolates from Harris County, Texas, USA, 2002–2012. [file 13-0377-Techapp-s1.xlsx]

## Sheet: Technical Appendix Table
Technial Appendix Table. Amino acid substitutions in West Nile virus isolates from Harris County, Texas, USA, 2002-2012*
			C							prM						E											NS1					NS2A														NS2B
Group	Strain†	Year	32	39	76	104	109	119		5	88	122	150	156		49	70	79	93	123	159	400	431	460	475		41	167	236	308		43	52	58	90	95	98	102	118	119	124	137	188	224		26	41	103	120
	NY99	1999	R	D	T	K	T	A		N	R	V	M	V		E	T	E	R	T	V	S	V	I	N		G	M	I	I		V	T	V	M	L	R	Q	Y	H	I	A	R	A		I	A	V	V
1	TX114	2002	·	·	·	·	·	·		·	·	·	·	·		·	·	·	·	·	A	·	·	·	·		·	·	·	·		·	·	·	·	·	·	·	·	·	·	·	·	·		·	·	·	·
	TX1153	2003	·	·	·	·	·	·		·	·	·	·	I		·	·	·	·	·	A	·	·	·	·		·	·	·	·		·	·	·	·	·	·	·	·	·	·	·	·	·		·	·	·	·
	TX1171	2003	·	·	·	·	·	·		·	·	·	·	I		·	·	·	·	·	A	·	·	·	·		·	·	·	·		·	·	·	·	·	·	·	·	·	·	·	·	·		·	·	·	·
2	v4095	2003	·	·	·	·	·	·		D	·	·	·	·		·	·	·	·	·	A	·	·	·	·		·	·	·	·		·	·	·	·	·	·	·	·	·	·	·	·	·		·	·	·	·
	v4369	2003	·	·	·	·	·	·		D	·	·	·	·		·	·	·	·	·	A	·	·	·	·		·	·	·	·		·	·	·	·	·	·	·	·	·	·	·	·	·		·	·	·	·
	v4380	2003	·	·	·	·	·	·		D	·	·	·	·		·	·	·	·	·	A	·	·	·	·		·	·	·	·		·	·	·	·	·	·	·	·	·	·	·	·	·		·	·	·	·
3	TX 2003	2003	·	·	·	·	·	·		·	·	·	·	·		·	·	·	·	·	A	·	·	·	·		·	·	·	·		·	·	·	·	·	·	·	·	·	·	·	·	·		·	·	·	·
	TX1175	2003	S	·	·	·	·	·		·	·	·	·	·		·	·	·	·	·	A	·	·	·	·		·	·	·	·		·	·	·	·	·	·	·	·	·	·	·	·	·		·	·	·	·
4	M20122	2009	·	·	·	·	·	·		·	·	·	·	·		·	·	·	·	·	A	·	F	L	·		·	·	·	·		·	·	·	·	·	·	·	H	·	·	·	·	·		·	·	·	·
	M37906	2009	·	·	·	·	·	·		·	·	·	·	·		·	·	·	·	·	A	·	·	L	·		·	·	·	·		·	·	·	·	·	·	·	·	·	·	·	·	·		·	·	·	·
	M37012	2009	·	·	·	·	·	·		·	·	·	·	·		·	I	·	·	·	A	·	·	L	·		·	·	·	·		·	·	·	·	·	·	·	·	·	·	·	·	·		·	·	·	·
	M38488	2009	·	·	·	·	·	·		·	·	·	·	·		·	I	·	·	·	A	·	·	L	·		·	·	·	·		·	·	·	·	·	·	·	·	·	·	·	·	·		·	·	·	·
	M20140	2009	·	·	·	·	I	·		·	·	·	·	·		·	·	·	·	·	A	·	·	L	·		·	·	·	·		·	·	·	·	·	·	·	·	·	·	V	·	·		·	·	·	·
	M20141	2009	·	·	·	·	I	·		·	·	·	·	·		·	·	·	·	·	A	·	·	L	·		·	·	·	·		·	·	·	·	·	·	·	·	·	·	V	·	·		·	·	·	·
5	TX7558	2008	·	·	·	·	·	·		·	·	·	·	·		·	·	·	·	·	A	·	·	·	·		·	·	·	·		·	·	·	·	·	·	·	·	·	·	·	·	·		·	V	·	·
	TX6647	2007	·	·	·	·	·	·		·	·	I	·	·		·	·	·	·	·	A	·	·	·	·		·	·	·	·		·	·	·	V	·	·	·	·	·	·	·	·	·		·	·	·	·
	M12214	2005	·	·	·	·	·	·		·	·	·	·	·		·	·	·	·	·	A	·	·	·	·		·	·	·	·		·	·	·	·	·	·	·	·	·	V	·	·	V		·	·	·	·
	TX8349	2011	·	·	·	·	·	·		·	·	·	·	·		·	·	·	K	·	A	·	·	·	·		·	·	·	·		I	·	·	·	F	·	·	·	·	·	·	·	V		·	·	·	·
	M19433	2007	·	·	·	·	·	·		·	·	·	·	·		·	·	·	·	·	A	·	·	·	·		·	·	·	·		·	·	·	·	·	·	·	·	·	·	·	·	·		·	·	·	·
6	TX 2002 1	2002	·	·	·	·	·	·		·	·	·	·	·		·	·	D	·	·	A	·	·	·	·		·	·	·	·		·	·	·	·	·	·	H	·	·	·	·	·	·		·	·	·	·
	TX 2002 2	2002	·	·	·	·	·	·		·	·	·	·	·		·	·	·	·	·	A	·	·	·	·		·	·	·	·		·	·	·	·	·	·	H	·	·	·	·	·	·		·	·	·	·
	M6019	2006	·	N	·	·	·	·		·	K	·	·	·		·	·	·	·	·	A	·	·	·	S		·	·	·	·		·	·	·	·	·	G	·	·	·	·	·	·	·		·	·	·	·
	TX5810	2006	·	·	·	·	·	·		·	·	·	·	·		·	·	·	·	·	A	·	·	·	·		·	·	·	·		·	·	·	·	·	G	·	·	·	·	·	·	·		·	·	·	·
7	TX7827	2009	·	·	·	·	·	·		·	·	·	·	I		·	·	·	·	·	A	·	·	·	·		·	·	·	·		·	·	·	V	·	·	·	·	·	·	·	·	·		·	·	·	·
	TX8092	2010	·	·	I	·	·	·		·	·	·	T	·		·	·	·	·	·	A	·	·	·	·		·	I	·	·		·	·	·	V	·	·	·	·	·	·	·	·	·		·	·	F	·
8	TX1461	2003	·	·	·	·	·	·		·	·	·	·	·		·	·	·	·	·	A	·	·	·	·		·	·	·	·		·	·	·	·	·	·	·	·	·	·	·	·	·		·	·	·	·
	TX8560	2012	·	·	·	·	·	·		·	·	·	·	·		·	·	·	·	·	A	·	·	·	·		·	·	·	·		·	·	·	·	·	·	·	·	·	·	·	·	·		·	·	·	·
	TX8571	2012	·	·	·	·	·	·		·	·	·	·	·		·	·	·	·	·	A	·	·	·	·		·	·	·	·		·	·	·	·	·	·	·	·	·	·	·	·	·		·	·	·	·
	TX8599	2012	·	·	·	·	·	·		·	·	·	·	·		·	·	·	·	·	A	·	·	·	·		·	·	·	·		·	·	·	·	·	·	·	·	·	·	·	·	·		V	·	·	·
9	TX8546	2012	·	·	·	·	·	·		·	·	·	·	·		·	·	·	·	·	A	·	·	·	·		·	·	·	·		·	I	·	·	F	·	·	·	Y	·	·	·	·		·	·	·	·
	TX8559	2012	·	·	·	·	·	·		·	·	·	·	·		·	·	·	·	·	A	·	·	·	·		·	·	·	·		·	I	·	·	F	·	·	·	·	·	·	·	·		·	·	·	·
	TX8567	2012	·	·	·	·	·	S		·	·	·	·	·		·	·	·	·	N	A	·	·	·	·		A	·	·	V		·	I	·	·	F	·	·	·	·	·	·	·	·		·	·	·	·
10	TX6276	2006	·	·	·	·	·	·		·	·	·	·	·		K	·	·	·	·	A	·	·	M	·		·	·	·	·		·	·	·	·	·	·	·	·	·	·	·	·	·		·	·	·	·
	TX8589	2012	·	·	·	·	·	·		·	·	·	·	·		·	·	·	·	·	A	·	·	·	·		·	·	·	·		·	·	I	·	·	·	·	·	·	·	·	K	·		·	·	·	·
	TX8551	2012	·	·	·	R	·	·		·	·	·	·	·		·	·	·	·	·	A	·	·	·	·		·	·	V	·		·	·	·	·	·	·	·	·	·	·	·	K	·		·	·	·	I
	TX8562	2012	·	·	·	R	·	·		·	·	·	·	·		·	·	·	·	·	A	·	·	·	·		·	·	V	·		·	·	·	·	·	·	·	·	·	·	·	K	·		·	·	·	I
	TX8590	2012	·	·	·	R	·	·		·	·	·	·	·		·	·	·	·	·	A	F	·	·	·		·	·	V	·		·	·	·	·	·	·	·	·	·	·	·	K	·		·	·	·	I
*C, capsid; prM, premembrane; E, envelope; NS, nonstructural. Amino acid changes are relative to the prototype NY99 strain (AF196836). Dots indicate no change from the NY99 isolate. Red, substitutions characteristic of the defined NY99, NA/WN02, and SW/WN03 genotypes.†Indicated strains cluster within the proposed phylogenetic groups (1-10) (Figure 1).
